# Supplementary material for: Generation and analysis of novel Reln‐deleted mouse model corresponding to exonic Reln deletion in schizophrenia
Source: Psychiatry Clin Neurosci. 2020 Mar 5;74(5):318–27. doi: 10.1111/pcn.12993 (PMC7318658; doi:10.1111/pcn.12993)
Supplement: Supplementary file 1 — Table S1. Mutations in coding regions at putative off‐target loci containing up to 4 bp mismatches for Reln target are listed. This list was calculated by following CRISPR design tool: http://crispr.mit.edu/. Mismatches compared to on‐target sequence are shown in red. PAM sequences are labeled in green. Table S2. DNA primers used in this study. [file PCN-74-318-s001.xlsx]

## Sheet: STable 1 (Off-target)
		Supplementary Table 1 Mutations in coding regions at putative off-target loci containing up to 4 bp mismatches for Reln target are listed. This list was caltulated by following CRISPR design tool: http://crispr.mit.edu/. Mismatches compared to on-target sequence are shown in red. PAM sequences are labeled in green.
		sequence 5' to 3'	score	mismatches	UCSC gene	locus
		TGTTCTTCCCAACTGAAGGGTGG	63	mReln #4 (on target)	NM_011261.2	chr5:+21424983
		TGTTCTTCCCAACAGAATGTTGG	0	3MMs [14:18:20]	NM_175370	chr1:+58752876
		TGTGCTTCCCCTCTGAATGGAAG	0.1	4MMs [4:11:12:18]	NM_001079686	chr10:-5191977
		TATTCTTGACATCTGAAGGGGGG	0.4	4MMs [2:8:9:12]	NM_146020	chr11:-70333080
		AGTTCCTCCCGACTGAAGGCGAG	0.2	4MMs [1:6:11:20]	NM_021493	chr11:-97363221
		TGTGCTTCCCACCTGGAGAGTGG	0	4MMs [4:12:16:19]	NM_145354	chr13:+69754455
		TGACCTTCCCAAAAGAAGGGGGG	0.1	4MMs [3:4:13:14]	NM_183208	chr14:+26481055
		TCCTCTTCCGAGCTGAAGGGAGG	0.6	4MMs [2:3:10:12]	NM_025943	chr14:+119282761
		CCTTCATCCCAAGTGAAGGGAAG	0.4	4MMs [1:2:6:13]	NM_001163189	chr15:+80344507
		TGTCCTTCCCAACAAGAGGGCAG	0	4MMs [4:14:15:16]	NM_177821	chr15:-81479111
		TGTTCTTTTAAACTGAAGGAAAG	0.4	4MMs [8:9:10:20]	NM_019817	chr15:-103128242
		TGTTCTCCCCACTTGAAGTGAAG	0.1	4MMs [7:12:13:19]	NM_172132	chr17:-56535998
		TGTTCCACCCAACTCAAGAGTGG	0.1	4MMs [6:7:15:19]	NM_030749	chr18:-35577722
		AGTTCTTCCAAACTGAACTGCAG	0.1	4MMs [1:10:18:19]	NM_053135	chr18:+37571868
		AGTTCTTCCAAACTGAACTGCAG	0.1	4MMs [1:10:18:19]	NM_053136	chr18:+37581614
		AGTTCTTCCAAACTGAACTGCAG	0.1	4MMs [1:10:18:19]	NM_053137	chr18:+37595777
		TCTTCTGCCCAGCAGAAGGGAAG	0.1	4MMs [2:7:12:14]	NM_001164420	chr18:-80489144
		TGTACTTGTCAACTGCAGGGGGG	0.2	4MMs [4:8:9:16]	NM_054048	chr19:-7345028
		TGTTCTTCATCTCTGAAGGGAGG	0.2	4MMs [9:10:11:12]	NM_001282085	chr2:-126432929
		GGTTCTTTCCATCTGAAAGGAGG	0.2	4MMs [1:8:12:18]	NM_177782	chr2:+166402192
		TGTTGTGCCCAACTGATGGACAG	0.2	4MMs [5:7:17:20]	NM_026651	chr4:+115832287
		TATTCTTCACATCTGAATGGGGG	0.1	4MMs [2:9:12:18]	NM_001005788	chr4:+120604098
		GTTTCTTCCCAAATGATGGGAGG	0.2	4MMs [1:2:13:17]	NM_011284	chr4:+132332315
		TGTTCTTCCCAACTTAAGAACAG	0.1	3MMs [15:19:20]	NM_001038999	chr5:+68011547
		TGTTTCTCCCAGCTGGAGGGTGG	0.1	4MMs [5:6:12:16]	NM_007925	chr5:-135194971
		TGTGCTTCCCCACTGAGGAGGAG	0.1	4MMs [4:11:17:19]	NM_175521	chr5:+138179482
		TGTTCATCCCATGTAAAGGGAGG	0	4MMs [6:12:13:15]	NM_001034863	chr9:-42918974
		TGAGCTTCCCAACAGATGGGAAG	0.1	4MMs [3:4:14:17]	NM_173413	chr9:+66693975
		TCTTCTTTCCATTTGAAGGGCGG	0.3	4MMs [2:8:12:13]	NM_007492	chrX:-90537298

## Sheet: STable 2 (primer design)
	Supplementary Table 2 DNA primers used in this study.
	PX458-gRNA construction		5' to 3' sequence
	mReln #2 gRNA	Forward	caccGCCAGAACACTTTGGGTCGGC
		Reverse	aaacGCCGACCCAAAGTGTTCTGGC
	mReln #4 gRNA	Forward	caccGCCAGAACACTTTGGGTCGGC
		Reverse	aaacGCCGACCCAAAGTGTTCTGGC
	b-actin gRNA (positive control)	Forward	caccGCATTATGAGTCCTTAAGTGA
		Reverse	aaacTCACTTAAGGACTCATAATGC
	T7E1 assay		5' to 3' sequence
	mReln	Forward	GGGCCTTTCTTACCGCCAGTTCTTTGGGG
		Reverse	GAAGGACCTAACAGGGGCATTTATTGAGG
	b-actin	Forward	GACTGGGATCATTTGTTCACACATGCAG
		Reverse	GGCCCTTGAACTTCGGTATCTACACTGAG
	Genotyping		5' to 3' sequence
	mReln	Common Forward	GGTGGTAGACATCAAGGGACCTGGG
		FLAG/KO Reverse	CTTGTCGTCATCGTCTTTGTAGTC
		Wildtype Reverse	GTGTGCTCCTCATGGAAGTCAGGAAGG
